# Supplementary material for: Essential Plasticity and Redundancy of Metabolism Unveiled by Synthetic Lethality Analysis
Source: PLoS Comput Biol. 2014 May 22;10(5):e1003637. doi: 10.1371/journal.pcbi.1003637 (PMC4031049; doi:10.1371/journal.pcbi.1003637)
Supplement: Table S1 — Set of candidate reactions of Escherichia coli obtained with modified FVA computations. All possible pair combinations of these reactions lead to potential SL pairs. (XLS) [file pcbi.1003637.s001.xls]

## Sheet: Table S1
Reaction
12PPDRtex
12PPDStex
2AGPA120tipp
2AGPA140tipp
2AGPA141tipp
2AGPA160tipp
2AGPA161tipp
2AGPA180tipp
2AGPA181tipp
2AGPE120tipp
2AGPE140tipp
2AGPE141tipp
2AGPE160tipp
2AGPE161tipp
2AGPE180tipp
2AGPE181tipp
2AGPEAT120
2AGPEAT140
2AGPEAT141
2AGPEAT160
2AGPEAT161
2AGPEAT180
2AGPEAT181
2AGPG120tipp
2AGPG140tipp
2AGPG141tipp
2AGPG160tipp
2AGPG161tipp
2AGPG180tipp
2AGPG181tipp
2AGPGAT120
2AGPGAT140
2AGPGAT141
2AGPGAT160
2AGPGAT161
2AGPGAT180
2AGPGAT181
2MAHMP
3AMACHYD
3HAD100
3HAD120
3HAD121
3HAD140
3HAD141
3HAD160
3HAD161
3HAD180
3HAD181
3HAD40
3HAD60
3HAD80
3HPPtex
3OAR100
3OAR120
3OAR121
3OAR141
3OAR160
3OAR161
3OAR180
3OAR181
3OAR40
3OAR60
3OAR80
3OAS100
3OAS120
3OAS121
3OAS141
3OAS160
3OAS161
3OAS180
3OAS181
3OAS60
3OAS80
3PEPTabcpp
3PEPTtex
4PCP
4PEPTabcpp
4PEPTtex
5DGLCNR
5DGLCNt2rpp
5DGLCNtex
5MTRtex
AACPS1
AACPS2
AACPS3
AACPS4
AACPS5
AACPS6
AACPS7
AACPS8
AACPS9
AADDGT
ABTA
ABUTD
ABUTt2pp
ABUTtex
ACACT1r
ACACT2r
ACACT3r
ACACT4r
ACACT5r
ACACT6r
ACACT7r
ACACT8r
ACALD
ACALDtex
ACCOAL
ACGAMK
ACGAMT
ACKr
ACM6PH
ACMAMUT
ACOAD1f
ACOAD2f
ACOAD3f
ACOAD4f
ACOAD5f
ACOAD6f
ACOAD7f
ACOAD8f
ACOATA
ACOLIPAabctex
ACPPAT120
ACPPAT140
ACPPAT141
ACPPAT160
ACPPAT161
ACPPAT180
ACPPAT181
ACS
ACSERtex
ACSERtpp
ACt4pp
ACtex
ADA
ADD
ADEt2rpp
ADEtex
ADK1
ADK3
ADK4
ADMDC
ADNCYC
ADNK1
ADNUC
ADNt2pp
ADNt2rpp
ADNtex
ADPRDP
ADPT
AGDC
AGM3PA
AGM3PApp
AGM3PH
AGM3Pt2pp
AGM4PA
AGM4PApp
AGM4PCP
AGM4PH
AGM4Pt2pp
AGMH
AGMHE
AGMT
AGMt2pp
AGMtex
AGPAT120
AGPAT140
AGPAT141
AGPAT180
AGPAT181
AKGDH
AKGt2rpp
AKGtex
ALAALAD
ALAALAabcpp
ALAALAtex
ALAGLUE
ALATA_D2
ALATA_L
ALATA_L2
ALAabcpp
ALAt2pp
ALAt4pp
ALAtex
ALCD19
ALCD2x
ALDD2x
ALDD2y
ALLTAMH
ALLTN
ALLTNt2rpp
ALLTNtex
ALR2
ALR4x
AM3PA
AM4PA
AM4PCP
AMPN
AMPTASECG
ANHGMtex
ANHMK
AP4AH
AP4AS
APG3PAT120
APG3PAT140
APG3PAT141
APG3PAT160
APG3PAT161
APG3PAT180
APG3PAT181
APH120
APH140
APH141
APH160
APH161
APH180
APH181
ARBTNabcpp
ARBabcpp
ARBt2rpp
ARBt3ipp
ARGAGMt7pp
ARGDC
ARGDCpp
ARGORNt7pp
ARGabcpp
ARGt3pp
ARGtex
ASNN
ASNNpp
ASNS1
ASNS2
ASNt2rpp
ASNtex
ASPO3
ASPO4
ASPO5
ASPO6
ASPT
ASPabcpp
ASPt2_2pp
ASPt2_3pp
ASPt2pp
ASPtex
AST
ATHRDHr
ATPS4rpp
CA2t3pp
CADVtpp
CBMKr
CBPS
CD2abcpp
CD2t3pp
CD2tpp
CDAPPA120
CDAPPA140
CDAPPA141
CDAPPA160
CDAPPA161
CDAPPA180
CDAPPA181
CGLYabcpp
CGLYtex
CITL
CITt7pp
CITtex
CLIPAabctex
CLPNS120pp
CLPNS140pp
CLPNS141pp
CLPNS160pp
CLPNS161pp
CLPNS180pp
CLPNS181pp
CMtex
CMtpp
CO2tex
COBALT2abcpp
COBALT2t3pp
COLIPAKpp
COLIPAPabctex
COLIPAabcpp
COLIPAabctex
CPGNabcpp
CPGNtonex
CPPPGO
CPPPGO2
CRNDabcpp
CRNDt2rpp
CRNabcpp
CRNt2rpp
CRNt8pp
CSND
CTBTabcpp
CTBTt2rpp
CTECOAI6
CTECOAI7
CTECOAI8
CU2abcpp
CYSDS
CYSabc2pp
CYStex
CYStpp
CYTBD2pp
CYTBDpp
CYTBO3_4pp
CYTD
CYTDH
CYTDK2
CYTDt2pp
CYTDt2rpp
CYTDtex
CYTK1
CYTK2
D-LACt2pp
D-LACtex
DAAD
DADA
DADK
DAGK120
DAGK140
DAGK141
DAGK160
DAGK161
DAGK180
DAGK181
DALAt2pp
DALAtex
DAPtex
DASYN120
DASYN140
DASYN141
DASYN180
DASYN181
DCTPD
DCYTD
DGK1
DHAPT
DHAtex
DHBD
DHBS
DHORD2
DHORD5
DMPPS
DOXRBCNtex
DOXRBCNtpp
DRPA
DSERDHr
DURIK1
DURIPP
DUTPDP
EAR100x
EAR100y
EAR120x
EAR120y
EAR121x
EAR121y
EAR140x
EAR140y
EAR141x
EAR141y
EAR160x
EAR160y
EAR161x
EAR161y
EAR180x
EAR180y
EAR181x
EAR181y
EAR40x
EAR40y
EAR60x
EAR60y
EAR80x
EAR80y
ECA4COLIPAabctex
ECA4OALpp
ECAP1pp
ECAP2pp
ECAP3pp
ECAtpp
ECOAH1
ECOAH2
ECOAH3
ECOAH4
ECOAH5
ECOAH6
ECOAH7
ECOAH8
EDA
EDD
EDTXS1
EDTXS2
EDTXS3
EDTXS4
ENLIPAabctex
ENO
ENTCS
ENTERES
ENTERES2
ETHAAL
ETHAtex
ETOHtex
F6PA
F6PP
FA100ACPHi
FA120ACPHi
FA140ACPHi
FA141ACPHi
FA160ACPHi
FA161ACPHi
FA80ACPHi
FACOAE100
FACOAE120
FACOAE140
FACOAE141
FACOAE160
FACOAE161
FACOAE180
FACOAE181
FACOAE60
FACOAE80
FACOAL120t2pp
FACOAL140t2pp
FACOAL141t2pp
FACOAL160t2pp
FACOAL161t2pp
FACOAL180t2pp
FACOAL181t2pp
FACOAL60t2pp
FADRx
FADRx2
FBA
FBA3
FBP
FDH4pp
FDH5pp
FE2abcpp
FE2t2pp
FE2t3pp
FE2tex
FE2tpp
FE3HOXabcpp
FE3HOXtonex
FE3Ri
FE3tex
FECRMabcpp
FECRMtonex
FEENTERabcpp
FEENTERtex
FEENTERtonex
FEENTERtpp
FEOXAMR1
FEOXAMR2
FEOXAMR3
FEOXAMabcpp
FEOXAMtonex
FEROpp
FESR
FLDR2
FLVR
FLVRx
FMNRx
FMNRx2
FOMETRi
FORt2pp
FORtex
FORtppi
FRD2
FRD3
FTHFD
FUM
FUSAtex
FUSAtpp
G1PTT
G3PAT120
G3PAT140
G3PAT141
G3PAT160
G3PAT161
G3PAT180
G3PAT181
G3PD5
G3PD6
G3PD7
G3PEabcpp
G3PEtex
G3PGabcpp
G3PGtex
G3PT
G5SD
G6PDA
G6PDH2r
G6PP
GALT1
GALUi
GAPD
GARFT
GART
GDPDPK
GDPMNH
GDPMNP
GDPTPDP
GGGABADr
GGGABAH
GGPTRCO
GGPTRCS
GHMT2r
GLBRAN2
GLCDpp
GLCNt2rpp
GLCNtex
GLCP
GLCP2
GLCS1
GLCTR1
GLCTR2
GLCTR3
GLCabcpp
GLCptspp
GLCt2pp
GLCtex
GLCtexi
GLDBRAN2
GLGC
GLU5K
GLUABUTt7pp
GLUCYS
GLUDC
GLUDy
GLUN
GLUSy
GLUabcpp
GLUt2rpp
GLUt4pp
GLUtex
GLXCL
GLYALDtex
GLYALDtpp
GLYAT
GLYC3Pabcpp
GLYC3Pt6pp
GLYC3Ptex
GLYCAt2rpp
GLYCAtex
GLYCDx
GLYCK
GLYCK2
GLYCL
GLYCLTDx
GLYCLTDy
GLYCLTt2rpp
GLYCLTt4pp
GLYCLTtex
GLYCTO2
GLYCTO3
GLYCTO4
GLYCtex
GLYCtpp
GLYK
GLYOX
GLYt2pp
GLYt4pp
GLYtex
GMHEPAT
GMHEPK
GMHEPPA
GMPR
GND
GNK
GPDDA2
GPDDA2pp
GPDDA4
GPDDA4pp
GRXR
GSNK
GSPMDA
GSPMDS
GTHOr
GTHPi
GTHRDHpp
GTHRDabc2pp
GTHRDabcpp
GTHRDtex
GTHS
GTPDPDP
GTPDPK
GUAD
GUAPRT
GUAt2pp
GUAtex
H2Otex
H2Otpp
H2Stex
HACD1
HACD2
HACD3
HACD4
HACD5
HACD6
HACD7
HACD8
HCYSMT
HEPK1
HEPK2
HEPT1
HEPT2
HEPT3
HEPT4
HEX1
HEX7
HEXt2rpp
HISabcpp
HISt2rpp
HIStex
HOMt2pp
HOMtex
HPYRI
HPYRRx
HPYRRy
HXAND
HXAtex
HXCT
HXPRT
HYXNtex
Htex
I2FE2SR
I2FE2SS
I2FE2SS2
I2FE2ST
I4FE4SR
I4FE4ST
ICHORS
ICHORSi
ICHORT
ICL
IDOND
IDOND2
IDONt2rpp
IDONtex
ILEabcpp
ILEt2rpp
ILEtex
IMPD
INDOLEt2pp
INDOLEt2rpp
INDOLEtex
INSH
INSK
INSt2pp
INSt2rpp
INStex
IPDDI
IPDPS
KAS14
KAS15
Kabcpp
Kt2pp
Kt3pp
L-LACD2
L-LACD3
L-LACt2rpp
L-LACtex
LA4NTpp
LADGMDH
LALDO2x
LALGP
LCADi
LCARS
LCTSt3ipp
LCTStpp
LDH_D
LDH_D2
LEUabcpp
LEUt2rpp
LEUtex
LGTHL
LIPACabcpp
LIPAabcpp
LIPAabctex
LPLIPAL1A120pp
LPLIPAL1A140pp
LPLIPAL1A141pp
LPLIPAL1A160pp
LPLIPAL1A161pp
LPLIPAL1A180pp
LPLIPAL1A181pp
LPLIPAL1E120pp
LPLIPAL1E140pp
LPLIPAL1E141pp
LPLIPAL1E160pp
LPLIPAL1E161pp
LPLIPAL1E180pp
LPLIPAL1E181pp
LPLIPAL1G120pp
LPLIPAL1G140pp
LPLIPAL1G141pp
LPLIPAL1G160pp
LPLIPAL1G161pp
LPLIPAL1G180pp
LPLIPAL1G181pp
LPLIPAL2A120
LPLIPAL2A140
LPLIPAL2A141
LPLIPAL2A160
LPLIPAL2A161
LPLIPAL2A180
LPLIPAL2A181
LPLIPAL2E120
LPLIPAL2E140
LPLIPAL2E141
LPLIPAL2E160
LPLIPAL2E161
LPLIPAL2E180
LPLIPAL2E181
LPLIPAL2G120
LPLIPAL2G140
LPLIPAL2G141
LPLIPAL2G160
LPLIPAL2G161
LPLIPAL2G180
LPLIPAL2G181
LSERDHr
LYSDC
LYSabcpp
LYSt2pp
LYSt3pp
LYStex
MACPD
MALS
MALt2_2pp
MALt2_3pp
MALtex
MAN1PT2
MCITD
MCITL2
MCITS
MCTP1Bpp
MCTP2App
MDDCP1pp
MDDCP2pp
MDDCP3pp
MDDCP4pp
MDDCP5pp
MDDEP1pp
MDDEP2pp
MDDEP3pp
MDDEP4pp
MDH
MDH2
MDH3
ME1
ME2
MELIBt2pp
MELIBt3ipp
METSOXR1
METSOXR2
MG2tpp
MG2uabcpp
MGSA
MICITDr
MINCYCtex
MINCYCtpp
MLTG3
MLTG4
MLTG5
MLTGY1pp
MLTGY2pp
MLTGY3pp
MLTGY4pp
MLTP1
MLTP2
MLTP3
MMCD
MMM
MN2t3pp
MN2tpp
MN6PP
MNt2pp
MOAT3C
MPTG2
MSAR
MTAN
MTHFC
MTHFD
NACODA
NADDP
NADH10
NADH16pp
NADH17pp
NADH18pp
NADH5
NADH9
NADPHQR2
NADPHQR3
NADPHQR4
NADTRHD
NAMNPP
NAt3_1p5pp
NAt3_2pp
NAt3pp
NDPK1
NDPK3
NDPK5
NDPK6
NDPK7
NDPK8
NI2abcpp
NI2t3pp
NI2tpp
NI2uabcpp
NMNAT
NNAM
NOVBCNtpp
NTD1
NTD10
NTD11
NTD12
NTD2
NTD3
NTD4
NTD5
NTD6
NTD7
NTD8
NTD9
NTP1
NTP10
NTP3
NTP5
NTPP1
NTPP10
NTPP11
NTPP2
NTPP3
NTPP4
NTPP5
NTPP6
NTPP7
NTPP8
NTPP9
NTPTP1
NTPTP2
O2tex
OAADC
OBTFL
OPHHX
ORNDC
ORNabcpp
ORNtex
P5CD
PA120abcpp
PA140abcpp
PA141abcpp
PA160abcpp
PA161abcpp
PA180abcpp
PA181abcpp
PAPA120
PAPA120pp
PAPA140
PAPA140pp
PAPA141
PAPA141pp
PAPA160
PAPA160pp
PAPA161
PAPA161pp
PAPA180
PAPA180pp
PAPA181
PAPA181pp
PAPSR
PAPSR2
PDE1
PDE4
PDH
PDX5POi
PDXPP
PE120abcpp
PE140abcpp
PE141abcpp
PE180abcpp
PE181abcpp
PETNT161pp
PETNT181pp
PFK
PFK_3
PFL
PG120abcpp
PG140abcpp
PG141abcpp
PG160abcpp
PG161abcpp
PG180abcpp
PG181abcpp
PGCD
PGI
PGK
PGL
PGM
PGMT
PGP120abcpp
PGP140abcpp
PGP141abcpp
PGP160abcpp
PGP161abcpp
PGP180abcpp
PGP181abcpp
PGPP120
PGPP120pp
PGPP140
PGPP140pp
PGPP141
PGPP141pp
PGPP160
PGPP160pp
PGPP161
PGPP161pp
PGPP180
PGPP180pp
PGPP181
PGPP181pp
PGSA120
PGSA140
PGSA141
PGSA160
PGSA161
PGSA180
PGSA181
PHEMEabcpp
PHEt2rpp
PHEtex
PIt2rpp
PIuabcpp
PLIPA1A120pp
PLIPA1A140pp
PLIPA1A141pp
PLIPA1A160pp
PLIPA1A161pp
PLIPA1A180pp
PLIPA1A181pp
PLIPA1E120pp
PLIPA1E140pp
PLIPA1E141pp
PLIPA1E160pp
PLIPA1E161pp
PLIPA1E180pp
PLIPA1E181pp
PLIPA1G120pp
PLIPA1G140pp
PLIPA1G141pp
PLIPA1G160pp
PLIPA1G161pp
PLIPA1G180pp
PLIPA1G181pp
PLIPA2A120pp
PLIPA2A140pp
PLIPA2A141pp
PLIPA2A160pp
PLIPA2A161pp
PLIPA2A180pp
PLIPA2A181pp
PLIPA2E120pp
PLIPA2E140pp
PLIPA2E141pp
PLIPA2E160pp
PLIPA2E161pp
PLIPA2E180pp
PLIPA2E181pp
PLIPA2G120pp
PLIPA2G140pp
PLIPA2G141pp
PLIPA2G160pp
PLIPA2G161pp
PLIPA2G180pp
PLIPA2G181pp
PMANM
POAACR
POR5
POX
PPA
PPA2
PPAKr
PPC
PPCK
PPCSCT
PPGPPDP
PPK2r
PPKr
PPM
PPM2
PPPGO
PPPGO3
PPS
PROD2
PROabcpp
PROt2rpp
PROt4pp
PROtex
PRPPS
PSD120
PSD140
PSD141
PSD180
PSD181
PSERT
PSP_L
PSSA120
PSSA140
PSSA141
PSSA180
PSSA181
PTA2
PTAr
PTRCORNt7pp
PTRCTA
PTRCabcpp
PTRCt2pp
PTRCtex
PUNP1
PUNP2
PUNP3
PUNP4
PUNP5
PUNP6
PUNP7
PYAM5PO
PYDAMK
PYDXK
PYDXNK
PYDXPP
PYK
PYNP2r
PYROX
PYRtex
QUIN2tex
QUINDH
R15BPK
R5PP
RBK
RFAMPtpp
RHAT1
RNDR1
RNDR1b
RNDR2
RNDR2b
RNDR3
RNDR3b
RNDR4
RNDR4b
RNTR1c2
RNTR2c2
RNTR3c2
RNTR4c2
RPE
RPI
S2FE2SR
S2FE2SS
S2FE2SS2
S2FE2ST
S4FE4SR
S4FE4ST
S7PI
SADH
SCYSDS
SERASr
SERD_D
SERD_L
SERt2rpp
SERt4pp
SERtex
SGDS
SGSAD
SO4t2pp
SOTA
SPMDabcpp
SPMDt3pp
SPMDtex
SPMS
SSALx
SSALy
SUCCt2_2pp
SUCCt2_3pp
SUCCtex
SUCDi
SUCOAS
SULabcpp
T2DECAI
TALA
TDP
TDPADGAT
TDPAGTA
TDPDRE
TDPDRR
TDPGDH
THD2pp
THFAT
THIORDXi
THMDt2pp
THMDt2rpp
THMDtex
THRA2i
THRAi
THRD
THRabcpp
THRt2pp
THRt2rpp
THRt4pp
THRtex
THYMtex
TKT1
TKT2
TMDK1
TMDPP
TPI
TRDR
TRE6PH
TRE6PP
TRE6PS
TREH
TRPAS2
TRPS1
TRPS2
TRPS3
TRPt2rpp
TRPtex
TRSARr
TTRCYCtex
TTRCYCtpp
TYRt2rpp
TYRtex
UACMAMO
UAG2E
UDCPDPpp
UDPGD
UDPGDC
UDPKAAT
UGLYCH
ULA4NFT
ULA4Ntppi
UM3PL
UM4PCP
UM4PL
UPLA4FNF
UPLA4FNT
UPPRT
URACPAH
URAt2pp
URAt2rpp
URAtex
URDGLYCD
UREAtex
UREAtpp
URIH
URIK2
URIt2pp
URIt2rpp
URItex
VALTA
VALabcpp
VALt2rpp
VALtex
VPAMTr
XAND
XANt2pp
XANtex
XPPT
XTSNH
XTSNt2rpp
XTSNtex
XYLI2
ZN2abcpp
ZN2t3pp
ZN2tpp
ZNabcpp
