# Supplementary material for: Essential Plasticity and Redundancy of Metabolism Unveiled by Synthetic Lethality Analysis
Source: PLoS Comput Biol. 2014 May 22;10(5):e1003637. doi: 10.1371/journal.pcbi.1003637 (PMC4031049; doi:10.1371/journal.pcbi.1003637)
Supplement: Table S2 — Synthetic lethal pairs of Escherichia coli . They are divided into 4 categories: RSL (Redundancy Synthetic Lethal Pair), RSL I (Redundancy Synthetic Lethal Pair Inconsistency), PSL (Plasticity Synthetic Lethal Pair), PSL I (Plasticity Synthetic Lethal Pair Inconsistency). We show also the associated gene or genes and pathways of all reactions. (XLS) [file pcbi.1003637.s002.xls]

## Sheet: Table S2
Type	Reaction 1	Reaction 2	Genes Reaction 1	Genes Reaction 2	Pathway Reaction 1	Pathway Reaction 2	References		Type	Reaction 1	Reaction 2	Genes Reaction 1	Genes Reaction 2	Pathway Reaction 1	Pathway Reaction 2		Type	Active Reaction	Non-active Reaction	Genes Active Reaction	Genes Non-active Reaction	Pathway Active Reaction	Pathway Non-active Reaction	References		Type	Active Reaction	Non-active Reaction	Genes Active Reaction	Genes Non-active Reaction	Pathway Active Reaction	Pathway Non-active Reaction
RSL	ALATA_L	VPAMTr	b2290 or b2379	b3572	Alanine and Aspartate Metabolism	Valine, Leucine, and Isoleucine Metabolism			RSL I	ENO	O2tex	b2779	b0241 or b0929 or b1377 or b2215	Glycolysis/Gluconeogenesis	Transport, Outer Membrane Porin		PSL	FUM	SUCCtex	b1612 or b4122 or b1611	b0241 or b0929 or b1377 or b2215	Citric Acid Cycle	Transport, Outer Membrane Porin			PSL I	O2tex	SUCCtex	b0241 or b0929 or b1377 or b2215	b0241 or b0929 or b1377 or b2215	Transport, Outer Membrane Porin	Transport, Outer Membrane Porin
RSL	DMPPS	IPDPS	b0029	b0029	Cofactor and Prosthetic Group Biosynthesis	Cofactor and Prosthetic Group Biosynthesis			RSL I	FUM	PPC	b1612 or b4122 or b1611	b3956	Citric Acid Cycle	Anaplerotic Reactions		PSL	ALATA_L	VALTA	b2290 or b2379	b3770	Alanine and Aspartate Metabolism	Valine, Leucine, and Isoleucine Metabolism			PSL I	TRPS3	TRPS1	b1260 and b1261	b1260 and b1261	Tyrosine, Tryptophan, and Phenylalanine Metabolism	Tyrosine, Tryptophan, and Phenylalanine Metabolism
RSL	GARFT	GART	b2500	b1849	Purine and Pyrimidine Biosynthesis	Purine and Pyrimidine Biosynthesis	[1]		RSL I	GAPD	O2tex	b1779	b0241 or b0929 or b1377 or b2215	Glycolysis/Gluconeogenesis	Transport, Outer Membrane Porin		PSL	I2FE2ST	S2FE2SS	b2528 and b2529	b3807 and b1683 and b1682 and b1681 and b1679 and b1680	Cofactor and Prosthetic Group Biosynthesis	Cofactor and Prosthetic Group Biosynthesis			PSL I	PPPGO3	PPPGO	b3850	b3850	Cofactor and Prosthetic Group Biosynthesis	Cofactor and Prosthetic Group Biosynthesis
RSL	GHMT2r	PSERT	b2551	b0907	Glycine and Serine Metabolism	Glycine and Serine Metabolism			RSL I	GHMT2r	PGCD	b2551	b2913	Glycine and Serine Metabolism	Glycine and Serine Metabolism		PSL	I2FE2ST	S2FE2ST	b2528 and b2529	b1684 and b1683 and b1682 and b1681	Cofactor and Prosthetic Group Biosynthesis	Cofactor and Prosthetic Group Biosynthesis			PSL I	TRDR	PAPSR2	b3781 and b0888 or b0888 and b2582	b2762 and b0849 or b2762 and b1064 or b2762 and b1654 or b2762 and b3610	Oxidative Phosphorylation	Cysteine Metabolism
RSL	GND	RPE	b2029	b4301 or b3386	Pentose Phosphate Pathway	Pentose Phosphate Pathway	[6]		RSL I	GHMT2r	PSP_L	b2551	b4388	Glycine and Serine Metabolism	Glycine and Serine Metabolism		PSL	I2FE2ST	SCYSDS	b2528 and b2529	b1679 and b1680	Cofactor and Prosthetic Group Biosynthesis	Cofactor and Prosthetic Group Biosynthesis			PSL I	PAPSR	PAPSR2	b2762 and b2582 or b2762 and b3781	b2762 and b0849 or b2762 and b1064 or b2762 and b1654 or b2762 and b3610	Cysteine Metabolism	Cysteine Metabolism
RSL	GND	TKT2	b2029	b2935 or b2465	Pentose Phosphate Pathway	Pentose Phosphate Pathway	[6]		RSL I	MALS	PPC	b4014 or b2976	b3956	Anaplerotic Reactions	Anaplerotic Reactions		PSL	I4FE4ST	S2FE2SS	b2528 and b2529	b3807 and b1683 and b1682 and b1681 and b1679 and b1680	Cofactor and Prosthetic Group Biosynthesis	Cofactor and Prosthetic Group Biosynthesis			PSL I	I2FE2SR	S2FE2SR	b2530 and b2529	b1683 and b1682 and b1681 and b1679 and b1680	Cofactor and Prosthetic Group Biosynthesis	Cofactor and Prosthetic Group Biosynthesis
RSL	O2tex	PGM	b0241 or b0929 or b1377 or b2215	b3612 or b4395 or b0755	Transport, Outer Membrane Porin	Glycolysis/Gluconeogenesis			RSL I	O2tex	PGK	b0241 or b0929 or b1377 or b2215	b2926	Transport, Outer Membrane Porin	Glycolysis/Gluconeogenesis		PSL	I4FE4ST	S2FE2SS2	b2528 and b2529	b3807 and b1683 and b1682 and b1681 and b1679 and b1680	Cofactor and Prosthetic Group Biosynthesis	Cofactor and Prosthetic Group Biosynthesis			PSL I	I2FE2SR	SCYSDS	b2530 and b2529	b1679 and b1680	Cofactor and Prosthetic Group Biosynthesis	Cofactor and Prosthetic Group Biosynthesis
RSL	O2tex	PPPGO3	b0241 or b0929 or b1377 or b2215	b3850	Transport, Outer Membrane Porin	Cofactor and Prosthetic Group Biosynthesis			RSL I	PPM	PRPPS	b3380 or b4383	b1207	Alternate Carbon Metabolism	Histidine Metabolism		PSL	I4FE4ST	S4FE4SR	b2528 and b2529	b1683 and b1682 and b1681	Cofactor and Prosthetic Group Biosynthesis	Cofactor and Prosthetic Group Biosynthesis			PSL I	GLU5K	NACODA	b0242	b3957	Arginine and Proline Metabolism	Arginine and Proline Metabolism
RSL	RPE	RPI	b4301 or b3386	b2914 or b4090	Pentose Phosphate Pathway	Pentose Phosphate Pathway			RSL I	PRPPS	R15BPK	b1207	b4094	Histidine Metabolism	Alternate Carbon Metabolism		PSL	I4FE4ST	S4FE4ST	b2528 and b2529	b1684 and b1683 and b1682 and b1681	Cofactor and Prosthetic Group Biosynthesis	Cofactor and Prosthetic Group Biosynthesis			PSL I	G5SD	NACODA	b0243	b3957	Arginine and Proline Metabolism	Arginine and Proline Metabolism
RSL	RPE	TKT1	b4301 or b3386	b2935 or b2465	Pentose Phosphate Pathway	Pentose Phosphate Pathway											PSL	I4FE4ST	SCYSDS	b2528 and b2529	b1679 and b1680	Cofactor and Prosthetic Group Biosynthesis	Cofactor and Prosthetic Group Biosynthesis			PSL I	IMPD	XPPT	b2508	b0238	Purine and Pyrimidine Biosynthesis	Nucleotide Salvage Pathway
RSL	RPE	TKT2	b4301 or b3386	b2935 or b2465	Pentose Phosphate Pathway	Pentose Phosphate Pathway											PSL	PIt2rpp	PIuabcpp	b2987 or b3493	b3726 and b3725 and b3727 and b3728	Inorganic Ion Transport and Metabolism	Inorganic Ion Transport and Metabolism			PSL I	PAPSR	GRXR	b2762 and b2582 or b2762 and b3781	b1064 or b3610 or b1654 or b0849	Cysteine Metabolism	Unassigned
RSL	RPI	TALA	b2914 or b4090	b2464 or b0008	Pentose Phosphate Pathway	Pentose Phosphate Pathway											PSL	SO4t2pp	SULabcpp	b1206	b2422 and b2425 and b2424 and b2423 or b0763 and b0764 and b0765 or b2422 and b2424 and b2423 and b3917	Inorganic Ion Transport and Metabolism	Inorganic Ion Transport and Metabolism			PSL I	IMPD	HXAND	b2508	b2866 and b2867 and b2868	Purine and Pyrimidine Biosynthesis	Nucleotide Salvage Pathway
RSL	RPI	TKT1	b2914 or b4090	b2935 or b2465	Pentose Phosphate Pathway	Pentose Phosphate Pathway											PSL	GLUDy	GLUSy	b1761	b3212 and b3213	Glutamate Metabolism	Glutamate Metabolism			PSL I	PAPSR	GTHOr	b2762 and b2582 or b2762 and b3781	b3500	Cysteine Metabolism	Cofactor and Prosthetic Group Biosynthesis
RSL	RPI	TKT2	b2914 or b4090	b2935 or b2465	Pentose Phosphate Pathway	Pentose Phosphate Pathway											PSL	CPPPGO	CPPPGO2	b2436	b3867	Cofactor and Prosthetic Group Biosynthesis	Cofactor and Prosthetic Group Biosynthesis	[4],[5]
RSL	TKT1	TKT2	b2935 or b2465	b2935 or b2465	Pentose Phosphate Pathway	Pentose Phosphate Pathway	[3]										PSL	I4FE4SR	S2FE2SS	b2529	b3807 and b1683 and b1682 and b1681 and b1679 and b1680	Cofactor and Prosthetic Group Biosynthesis	Cofactor and Prosthetic Group Biosynthesis
																	PSL	I4FE4SR	S2FE2SS2	b2529	b3807 and b1683 and b1682 and b1681 and b1679 and b1680	Cofactor and Prosthetic Group Biosynthesis	Cofactor and Prosthetic Group Biosynthesis
																	PSL	I4FE4SR	S4FE4SR	b2529	b1683 and b1682 and b1681	Cofactor and Prosthetic Group Biosynthesis	Cofactor and Prosthetic Group Biosynthesis
																	PSL	I4FE4SR	S4FE4ST	b2529	b1684 and b1683 and b1682 and b1681	Cofactor and Prosthetic Group Biosynthesis	Cofactor and Prosthetic Group Biosynthesis
																	PSL	I4FE4SR	SCYSDS	b2529	b1679 and b1680	Cofactor and Prosthetic Group Biosynthesis	Cofactor and Prosthetic Group Biosynthesis
																	PSL	MN2tpp	MNt2pp	b3040	b2392	Inorganic Ion Transport and Metabolism	Transport, Inner Membrane
																	PSL	ZN2tpp	ZNabcpp	b3040	b1857 and b1859 and b1858	Inorganic Ion Transport and Metabolism	Inorganic Ion Transport and Metabolism
																	PSL	NI2tpp	NI2uabcpp	b3816	b3476 and b3477 and b3478 and b3479 and b3480 or b4242	Inorganic Ion Transport and Metabolism	Inorganic Ion Transport and Metabolism
																	PSL	DALAt2pp	DALAtex	b4208	b0241 or b0929 or b1377 or b2215	Transport, Inner Membrane	Transport, Outer Membrane Porin
																	PSL	POR5	FLDR2	b0684 and b1378 or b2895 and b1378	b0684 and b3924 or b2895 and b3924	Pyruvate Metabolism	Unassigned
																	PSL	Kt2pp	Kabcpp	b1291 and b3290 and b3849 or b1250 or b1291 and b3290 and b1363 or b3747	b0698 and b0697 and b0696 or b0698 and b0697 and b0696 and b4513	Inorganic Ion Transport and Metabolism	Inorganic Ion Transport and Metabolism
References Table S2																	PSL	FACOAE120	3HAD120	b0452	b0180 or b0954	Cell Envelope Biosynthesis	Cell Envelope Biosynthesis
[1] Nygaard P, Smith J (1993) Evidence for a novel glycinamide ribonucleotide transformylase in Escherichia coli. J Bacteriol 175: 3591-3597.																	PSL	CTECOAI7	3HAD161	b3846	b0180 or b0954	Membrane Lipid Metabolism	Cell Envelope Biosynthesis
[2] Whalen WA, Berg CM (1982) Analysis of avtA::Mu d1(ap lac) mutant: metabolic role of transaminase C. J Bacteriol 150: 739-746.																	PSL	FACOAE161	3HAD161	b0452	b0180 or b0954	Cell Envelope Biosynthesis	Cell Envelope Biosynthesis
[3] Zhao G, Winkler ME (1994) An Escherichia coli K-12 tktA tktB mutant deficient in transketolase activity requires pyridoxine (vitamin B6 ) as well as the aromatic amino acids and vitamins for growth. J Bacteriol 176: 6134-6138																	PSL	GLCtexi	GLCtex	b4036	b0241 or b0929 or b1377 or b2215	Transport, Outer Membrane	Transport, Outer Membrane Porin
[4] Troup B, Hungerer C, Jahn D (1995) Cloning and characterization of the Escherichia coli hemN gene encoding the oxygen-independent coproporphyrinogen III oxidase. J Bacteriol 177: 3326-3331.																	PSL	RNTR2c2	NDPK5	b0684 and b3924 and b4238 and b4237 or b2895 and b3924 and b4238 and b4237 or b0684 and b4238 or b2895 and b4238	b0474 or b2518	Nucleotide Salvage Pathway	Nucleotide Salvage Pathway
[5] Rompf A, et al. (1998) Regulation of Pseudomonas aeruginosa hemF and hemN by the dual action of the redox response regulators Anr and Dnr. Mol Microbiol 29: 985-997.																	PSL	RNTR3c2	NDPK7	b0684 and b3924 and b4238 and b4237 or b2895 and b3924 and b4238 and b4237 or b0684 and b4238 or b2895 and b4238	b0474 or b2518	Nucleotide Salvage Pathway	Nucleotide Salvage Pathway
[6] Jiao Z, Baba T, Mori H, Shimizu K (2003) Analysis of metabolic and physiological responses to gnd knockout in Escherichia coli by using C-13 tracer experiment and enzyme activity measurement. FEMS Microbiol Lett 220: 295-301.																	PSL	RNTR1c2	NDPK8	b0684 and b3924 and b4238 and b4237 or b2895 and b3924 and b4238 and b4237 or b0684 and b4238 or b2895 and b4238	b0474 or b2518	Nucleotide Salvage Pathway	Nucleotide Salvage Pathway
																	PSL	ACACT1r	3HAD100	b2224 or b2342 or b3845	b0954 or b0180	Membrane Lipid Metabolism	Cell Envelope Biosynthesis
																	PSL	ACACT2r	3HAD100	b2342 or b3845	b0954 or b0180	Membrane Lipid Metabolism	Cell Envelope Biosynthesis
																	PSL	ACACT3r	3HAD100	b2342 or b3845	b0954 or b0180	Membrane Lipid Metabolism	Cell Envelope Biosynthesis
																	PSL	ACACT4r	3HAD100	b2342 or b3845	b0954 or b0180	Membrane Lipid Metabolism	Cell Envelope Biosynthesis
																	PSL	ACOAD1f	3HAD100	b0221	b0954 or b0180	Membrane Lipid Metabolism	Cell Envelope Biosynthesis
																	PSL	ACOAD2f	3HAD100	b0221	b0954 or b0180	Membrane Lipid Metabolism	Cell Envelope Biosynthesis
																	PSL	ACOAD3f	3HAD100	b0221	b0954 or b0180	Membrane Lipid Metabolism	Cell Envelope Biosynthesis
																	PSL	ACOAD4f	3HAD100	b0221	b0954 or b0180	Membrane Lipid Metabolism	Cell Envelope Biosynthesis
																	PSL	ECOAH1	3HAD100	b3846 or b2341	b0954 or b0180	Membrane Lipid Metabolism	Cell Envelope Biosynthesis
																	PSL	ECOAH2	3HAD100	b3846 or b2341	b0954 or b0180	Membrane Lipid Metabolism	Cell Envelope Biosynthesis
																	PSL	ECOAH3	3HAD100	b3846 or b2341	b0954 or b0180	Membrane Lipid Metabolism	Cell Envelope Biosynthesis
																	PSL	ECOAH4	3HAD100	b3846 or b2341	b0954 or b0180	Membrane Lipid Metabolism	Cell Envelope Biosynthesis
																	PSL	HACD1	3HAD100	b3846 or b2341	b0954 or b0180	Membrane Lipid Metabolism	Cell Envelope Biosynthesis
																	PSL	HACD2	3HAD100	b3846 or b2341	b0954 or b0180	Membrane Lipid Metabolism	Cell Envelope Biosynthesis
																	PSL	HACD3	3HAD100	b3846 or b2341	b0954 or b0180	Membrane Lipid Metabolism	Cell Envelope Biosynthesis
																	PSL	HACD4	3HAD100	b3846 or b2341	b0954 or b0180	Membrane Lipid Metabolism	Cell Envelope Biosynthesis
																	PSL	FACOAE160	3HAD160	b0452	b0954 or b0180	Cell Envelope Biosynthesis	Cell Envelope Biosynthesis
																	PSL	ACACT1r	3HAD40	b2224 or b2342 or b3845	b0954 or b0180	Membrane Lipid Metabolism	Cell Envelope Biosynthesis
																	PSL	ACACT2r	3HAD40	b2342 or b3845	b0954 or b0180	Membrane Lipid Metabolism	Cell Envelope Biosynthesis
																	PSL	ACACT3r	3HAD40	b2342 or b3845	b0954 or b0180	Membrane Lipid Metabolism	Cell Envelope Biosynthesis
																	PSL	ACOAD1f	3HAD40	b0221	b0954 or b0180	Membrane Lipid Metabolism	Cell Envelope Biosynthesis
																	PSL	ACOAD2f	3HAD40	b0221	b0954 or b0180	Membrane Lipid Metabolism	Cell Envelope Biosynthesis
																	PSL	ACOAD3f	3HAD40	b0221	b0954 or b0180	Membrane Lipid Metabolism	Cell Envelope Biosynthesis
																	PSL	ECOAH1	3HAD40	b3846 or b2341	b0954 or b0180	Membrane Lipid Metabolism	Cell Envelope Biosynthesis
																	PSL	ECOAH2	3HAD40	b3846 or b2341	b0954 or b0180	Membrane Lipid Metabolism	Cell Envelope Biosynthesis
																	PSL	ECOAH3	3HAD40	b3846 or b2341	b0954 or b0180	Membrane Lipid Metabolism	Cell Envelope Biosynthesis
																	PSL	HACD1	3HAD40	b3846 or b2341	b0954 or b0180	Membrane Lipid Metabolism	Cell Envelope Biosynthesis
																	PSL	HACD2	3HAD40	b3846 or b2341	b0954 or b0180	Membrane Lipid Metabolism	Cell Envelope Biosynthesis
																	PSL	HACD3	3HAD40	b3846 or b2341	b0954 or b0180	Membrane Lipid Metabolism	Cell Envelope Biosynthesis
																	PSL	ACACT1r	3HAD60	b2224 or b2342 or b3845	b0954 or b0180	Membrane Lipid Metabolism	Cell Envelope Biosynthesis
																	PSL	ACACT2r	3HAD60	b2342 or b3845	b0954 or b0180	Membrane Lipid Metabolism	Cell Envelope Biosynthesis
																	PSL	ACACT3r	3HAD60	b2342 or b3845	b0954 or b0180	Membrane Lipid Metabolism	Cell Envelope Biosynthesis
																	PSL	ACOAD1f	3HAD60	b0221	b0954 or b0180	Membrane Lipid Metabolism	Cell Envelope Biosynthesis
																	PSL	ACOAD2f	3HAD60	b0221	b0954 or b0180	Membrane Lipid Metabolism	Cell Envelope Biosynthesis
																	PSL	ACOAD3f	3HAD60	b0221	b0954 or b0180	Membrane Lipid Metabolism	Cell Envelope Biosynthesis
																	PSL	ECOAH1	3HAD60	b3846 or b2341	b0954 or b0180	Membrane Lipid Metabolism	Cell Envelope Biosynthesis
																	PSL	ECOAH2	3HAD60	b3846 or b2341	b0954 or b0180	Membrane Lipid Metabolism	Cell Envelope Biosynthesis
																	PSL	ECOAH3	3HAD60	b3846 or b2341	b0954 or b0180	Membrane Lipid Metabolism	Cell Envelope Biosynthesis
																	PSL	HACD1	3HAD60	b3846 or b2341	b0954 or b0180	Membrane Lipid Metabolism	Cell Envelope Biosynthesis
																	PSL	HACD2	3HAD60	b3846 or b2341	b0954 or b0180	Membrane Lipid Metabolism	Cell Envelope Biosynthesis
																	PSL	HACD3	3HAD60	b3846 or b2341	b0954 or b0180	Membrane Lipid Metabolism	Cell Envelope Biosynthesis
																	PSL	ACACT1r	3HAD80	b2224 or b2342 or b3845	b0954 or b0180	Membrane Lipid Metabolism	Cell Envelope Biosynthesis
																	PSL	ACACT2r	3HAD80	b2342 or b3845	b0954 or b0180	Membrane Lipid Metabolism	Cell Envelope Biosynthesis
																	PSL	ACACT3r	3HAD80	b2342 or b3845	b0954 or b0180	Membrane Lipid Metabolism	Cell Envelope Biosynthesis
																	PSL	ACOAD1f	3HAD80	b0221	b0954 or b0180	Membrane Lipid Metabolism	Cell Envelope Biosynthesis
																	PSL	ACOAD2f	3HAD80	b0221	b0954 or b0180	Membrane Lipid Metabolism	Cell Envelope Biosynthesis
																	PSL	ACOAD3f	3HAD80	b0221	b0954 or b0180	Membrane Lipid Metabolism	Cell Envelope Biosynthesis
																	PSL	ECOAH1	3HAD80	b3846 or b2341	b0954 or b0180	Membrane Lipid Metabolism	Cell Envelope Biosynthesis
																	PSL	ECOAH2	3HAD80	b3846 or b2341	b0954 or b0180	Membrane Lipid Metabolism	Cell Envelope Biosynthesis
																	PSL	ECOAH3	3HAD80	b3846 or b2341	b0954 or b0180	Membrane Lipid Metabolism	Cell Envelope Biosynthesis
																	PSL	HACD1	3HAD80	b3846 or b2341	b0954 or b0180	Membrane Lipid Metabolism	Cell Envelope Biosynthesis
																	PSL	HACD2	3HAD80	b3846 or b2341	b0954 or b0180	Membrane Lipid Metabolism	Cell Envelope Biosynthesis
																	PSL	HACD3	3HAD80	b3846 or b2341	b0954 or b0180	Membrane Lipid Metabolism	Cell Envelope Biosynthesis
																	PSL	TRDR	GRXR	b3781 and b0888 or b0888 and b2582	b1064 or b3610 or b1654 or b0849	Oxidative Phosphorylation	Unassigned
																	PSL	FACOAE120	3OAS120	b0452	b1095 or b2323	Cell Envelope Biosynthesis	Cell Envelope Biosynthesis
																	PSL	ACACT1r	3OAS60	b2224 or b2342 or b3845	b1095 or b2323	Membrane Lipid Metabolism	Cell Envelope Biosynthesis
																	PSL	ACACT2r	3OAS60	b2342 or b3845	b1095 or b2323	Membrane Lipid Metabolism	Cell Envelope Biosynthesis
																	PSL	ACACT3r	3OAS60	b2342 or b3845	b1095 or b2323	Membrane Lipid Metabolism	Cell Envelope Biosynthesis
																	PSL	ACOAD1f	3OAS60	b0221	b1095 or b2323	Membrane Lipid Metabolism	Cell Envelope Biosynthesis
																	PSL	ACOAD2f	3OAS60	b0221	b1095 or b2323	Membrane Lipid Metabolism	Cell Envelope Biosynthesis
																	PSL	ACOAD3f	3OAS60	b0221	b1095 or b2323	Membrane Lipid Metabolism	Cell Envelope Biosynthesis
																	PSL	ECOAH1	3OAS60	b3846 or b2341	b1095 or b2323	Membrane Lipid Metabolism	Cell Envelope Biosynthesis
																	PSL	ECOAH2	3OAS60	b3846 or b2341	b1095 or b2323	Membrane Lipid Metabolism	Cell Envelope Biosynthesis
																	PSL	ECOAH3	3OAS60	b3846 or b2341	b1095 or b2323	Membrane Lipid Metabolism	Cell Envelope Biosynthesis
																	PSL	HACD1	3OAS60	b3846 or b2341	b1095 or b2323	Membrane Lipid Metabolism	Cell Envelope Biosynthesis
																	PSL	HACD2	3OAS60	b3846 or b2341	b1095 or b2323	Membrane Lipid Metabolism	Cell Envelope Biosynthesis
																	PSL	HACD3	3OAS60	b3846 or b2341	b1095 or b2323	Membrane Lipid Metabolism	Cell Envelope Biosynthesis
																	PSL	ACACT1r	3OAS100	b2224 or b2342 or b3845	b2323 or b1095	Membrane Lipid Metabolism	Cell Envelope Biosynthesis
																	PSL	ACACT2r	3OAS100	b2342 or b3845	b2323 or b1095	Membrane Lipid Metabolism	Cell Envelope Biosynthesis
																	PSL	ACACT3r	3OAS100	b2342 or b3845	b2323 or b1095	Membrane Lipid Metabolism	Cell Envelope Biosynthesis
																	PSL	ACACT4r	3OAS100	b2342 or b3845	b2323 or b1095	Membrane Lipid Metabolism	Cell Envelope Biosynthesis
																	PSL	ACOAD1f	3OAS100	b0221	b2323 or b1095	Membrane Lipid Metabolism	Cell Envelope Biosynthesis
																	PSL	ACOAD2f	3OAS100	b0221	b2323 or b1095	Membrane Lipid Metabolism	Cell Envelope Biosynthesis
																	PSL	ACOAD3f	3OAS100	b0221	b2323 or b1095	Membrane Lipid Metabolism	Cell Envelope Biosynthesis
																	PSL	ACOAD4f	3OAS100	b0221	b2323 or b1095	Membrane Lipid Metabolism	Cell Envelope Biosynthesis
																	PSL	ECOAH1	3OAS100	b3846 or b2341	b2323 or b1095	Membrane Lipid Metabolism	Cell Envelope Biosynthesis
																	PSL	ECOAH2	3OAS100	b3846 or b2341	b2323 or b1095	Membrane Lipid Metabolism	Cell Envelope Biosynthesis
																	PSL	ECOAH3	3OAS100	b3846 or b2341	b2323 or b1095	Membrane Lipid Metabolism	Cell Envelope Biosynthesis
																	PSL	ECOAH4	3OAS100	b3846 or b2341	b2323 or b1095	Membrane Lipid Metabolism	Cell Envelope Biosynthesis
																	PSL	HACD1	3OAS100	b3846 or b2341	b2323 or b1095	Membrane Lipid Metabolism	Cell Envelope Biosynthesis
																	PSL	HACD2	3OAS100	b3846 or b2341	b2323 or b1095	Membrane Lipid Metabolism	Cell Envelope Biosynthesis
																	PSL	HACD3	3OAS100	b3846 or b2341	b2323 or b1095	Membrane Lipid Metabolism	Cell Envelope Biosynthesis
																	PSL	HACD4	3OAS100	b3846 or b2341	b2323 or b1095	Membrane Lipid Metabolism	Cell Envelope Biosynthesis
																	PSL	FACOAE160	3OAS160	b0452	b2323 or b1095	Cell Envelope Biosynthesis	Cell Envelope Biosynthesis
																	PSL	ACACT1r	3OAS80	b2224 or b2342 or b3845	b2323 or b1095	Membrane Lipid Metabolism	Cell Envelope Biosynthesis
																	PSL	ACACT2r	3OAS80	b2342 or b3845	b2323 or b1095	Membrane Lipid Metabolism	Cell Envelope Biosynthesis
																	PSL	ACACT3r	3OAS80	b2342 or b3845	b2323 or b1095	Membrane Lipid Metabolism	Cell Envelope Biosynthesis
																	PSL	ACOAD1f	3OAS80	b0221	b2323 or b1095	Membrane Lipid Metabolism	Cell Envelope Biosynthesis
																	PSL	ACOAD2f	3OAS80	b0221	b2323 or b1095	Membrane Lipid Metabolism	Cell Envelope Biosynthesis
																	PSL	ACOAD3f	3OAS80	b0221	b2323 or b1095	Membrane Lipid Metabolism	Cell Envelope Biosynthesis
																	PSL	ECOAH1	3OAS80	b3846 or b2341	b2323 or b1095	Membrane Lipid Metabolism	Cell Envelope Biosynthesis
																	PSL	ECOAH2	3OAS80	b3846 or b2341	b2323 or b1095	Membrane Lipid Metabolism	Cell Envelope Biosynthesis
																	PSL	ECOAH3	3OAS80	b3846 or b2341	b2323 or b1095	Membrane Lipid Metabolism	Cell Envelope Biosynthesis
																	PSL	HACD1	3OAS80	b3846 or b2341	b2323 or b1095	Membrane Lipid Metabolism	Cell Envelope Biosynthesis
																	PSL	HACD2	3OAS80	b3846 or b2341	b2323 or b1095	Membrane Lipid Metabolism	Cell Envelope Biosynthesis
																	PSL	HACD3	3OAS80	b3846 or b2341	b2323 or b1095	Membrane Lipid Metabolism	Cell Envelope Biosynthesis
																	PSL	PPKr	PPA	b2501	b2744 or b4226 or b2502	Oxidative Phosphorylation	Anaplerotic Reactions
																	PSL	ASNS2	ASNS1	b3744	b0674	Alanine and Aspartate Metabolism	Alanine and Aspartate Metabolism
																	PSL	ACACT1r	3OAR100	b2224 or b2342 or b3845	b1093	Membrane Lipid Metabolism	Cell Envelope Biosynthesis
																	PSL	ACACT2r	3OAR100	b2342 or b3845	b1093	Membrane Lipid Metabolism	Cell Envelope Biosynthesis
																	PSL	ACACT3r	3OAR100	b2342 or b3845	b1093	Membrane Lipid Metabolism	Cell Envelope Biosynthesis
																	PSL	ACACT4r	3OAR100	b2342 or b3845	b1093	Membrane Lipid Metabolism	Cell Envelope Biosynthesis
																	PSL	ACOAD1f	3OAR100	b0221	b1093	Membrane Lipid Metabolism	Cell Envelope Biosynthesis
																	PSL	ACOAD2f	3OAR100	b0221	b1093	Membrane Lipid Metabolism	Cell Envelope Biosynthesis
																	PSL	ACOAD3f	3OAR100	b0221	b1093	Membrane Lipid Metabolism	Cell Envelope Biosynthesis
																	PSL	ACOAD4f	3OAR100	b0221	b1093	Membrane Lipid Metabolism	Cell Envelope Biosynthesis
																	PSL	ECOAH1	3OAR100	b3846 or b2341	b1093	Membrane Lipid Metabolism	Cell Envelope Biosynthesis
																	PSL	ECOAH2	3OAR100	b3846 or b2341	b1093	Membrane Lipid Metabolism	Cell Envelope Biosynthesis
																	PSL	ECOAH3	3OAR100	b3846 or b2341	b1093	Membrane Lipid Metabolism	Cell Envelope Biosynthesis
																	PSL	ECOAH4	3OAR100	b3846 or b2341	b1093	Membrane Lipid Metabolism	Cell Envelope Biosynthesis
																	PSL	HACD1	3OAR100	b3846 or b2341	b1093	Membrane Lipid Metabolism	Cell Envelope Biosynthesis
																	PSL	HACD2	3OAR100	b3846 or b2341	b1093	Membrane Lipid Metabolism	Cell Envelope Biosynthesis
																	PSL	HACD3	3OAR100	b3846 or b2341	b1093	Membrane Lipid Metabolism	Cell Envelope Biosynthesis
																	PSL	HACD4	3OAR100	b3846 or b2341	b1093	Membrane Lipid Metabolism	Cell Envelope Biosynthesis
																	PSL	FACOAE120	3OAR120	b0452	b1093	Cell Envelope Biosynthesis	Cell Envelope Biosynthesis
																	PSL	FACOAE160	3OAR160	b0452	b1093	Cell Envelope Biosynthesis	Cell Envelope Biosynthesis
																	PSL	CTECOAI7	3OAR161	b3846	b1093	Membrane Lipid Metabolism	Cell Envelope Biosynthesis
																	PSL	FACOAE161	3OAR161	b0452	b1093	Cell Envelope Biosynthesis	Cell Envelope Biosynthesis
																	PSL	ACACT1r	3OAR40	b2224 or b2342 or b3845	b1093	Membrane Lipid Metabolism	Cell Envelope Biosynthesis
																	PSL	ACACT2r	3OAR40	b2342 or b3845	b1093	Membrane Lipid Metabolism	Cell Envelope Biosynthesis
																	PSL	ACACT3r	3OAR40	b2342 or b3845	b1093	Membrane Lipid Metabolism	Cell Envelope Biosynthesis
																	PSL	ACOAD1f	3OAR40	b0221	b1093	Membrane Lipid Metabolism	Cell Envelope Biosynthesis
																	PSL	ACOAD2f	3OAR40	b0221	b1093	Membrane Lipid Metabolism	Cell Envelope Biosynthesis
																	PSL	ACOAD3f	3OAR40	b0221	b1093	Membrane Lipid Metabolism	Cell Envelope Biosynthesis
																	PSL	ECOAH1	3OAR40	b3846 or b2341	b1093	Membrane Lipid Metabolism	Cell Envelope Biosynthesis
																	PSL	ECOAH2	3OAR40	b3846 or b2341	b1093	Membrane Lipid Metabolism	Cell Envelope Biosynthesis
																	PSL	ECOAH3	3OAR40	b3846 or b2341	b1093	Membrane Lipid Metabolism	Cell Envelope Biosynthesis
																	PSL	HACD1	3OAR40	b3846 or b2341	b1093	Membrane Lipid Metabolism	Cell Envelope Biosynthesis
																	PSL	HACD2	3OAR40	b3846 or b2341	b1093	Membrane Lipid Metabolism	Cell Envelope Biosynthesis
																	PSL	HACD3	3OAR40	b3846 or b2341	b1093	Membrane Lipid Metabolism	Cell Envelope Biosynthesis
																	PSL	ACACT1r	3OAR60	b2224 or b2342 or b3845	b1093	Membrane Lipid Metabolism	Cell Envelope Biosynthesis
																	PSL	ACACT2r	3OAR60	b2342 or b3845	b1093	Membrane Lipid Metabolism	Cell Envelope Biosynthesis
																	PSL	ACACT3r	3OAR60	b2342 or b3845	b1093	Membrane Lipid Metabolism	Cell Envelope Biosynthesis
																	PSL	ACOAD1f	3OAR60	b0221	b1093	Membrane Lipid Metabolism	Cell Envelope Biosynthesis
																	PSL	ACOAD2f	3OAR60	b0221	b1093	Membrane Lipid Metabolism	Cell Envelope Biosynthesis
																	PSL	ACOAD3f	3OAR60	b0221	b1093	Membrane Lipid Metabolism	Cell Envelope Biosynthesis
																	PSL	ECOAH1	3OAR60	b3846 or b2341	b1093	Membrane Lipid Metabolism	Cell Envelope Biosynthesis
																	PSL	ECOAH2	3OAR60	b3846 or b2341	b1093	Membrane Lipid Metabolism	Cell Envelope Biosynthesis
																	PSL	ECOAH3	3OAR60	b3846 or b2341	b1093	Membrane Lipid Metabolism	Cell Envelope Biosynthesis
																	PSL	HACD1	3OAR60	b3846 or b2341	b1093	Membrane Lipid Metabolism	Cell Envelope Biosynthesis
																	PSL	HACD2	3OAR60	b3846 or b2341	b1093	Membrane Lipid Metabolism	Cell Envelope Biosynthesis
																	PSL	HACD3	3OAR60	b3846 or b2341	b1093	Membrane Lipid Metabolism	Cell Envelope Biosynthesis
																	PSL	ACACT1r	3OAR80	b2224 or b2342 or b3845	b1093	Membrane Lipid Metabolism	Cell Envelope Biosynthesis
																	PSL	ACACT2r	3OAR80	b2342 or b3845	b1093	Membrane Lipid Metabolism	Cell Envelope Biosynthesis
																	PSL	ACACT3r	3OAR80	b2342 or b3845	b1093	Membrane Lipid Metabolism	Cell Envelope Biosynthesis
																	PSL	ACOAD1f	3OAR80	b0221	b1093	Membrane Lipid Metabolism	Cell Envelope Biosynthesis
																	PSL	ACOAD2f	3OAR80	b0221	b1093	Membrane Lipid Metabolism	Cell Envelope Biosynthesis
																	PSL	ACOAD3f	3OAR80	b0221	b1093	Membrane Lipid Metabolism	Cell Envelope Biosynthesis
																	PSL	ECOAH1	3OAR80	b3846 or b2341	b1093	Membrane Lipid Metabolism	Cell Envelope Biosynthesis
																	PSL	ECOAH2	3OAR80	b3846 or b2341	b1093	Membrane Lipid Metabolism	Cell Envelope Biosynthesis
																	PSL	ECOAH3	3OAR80	b3846 or b2341	b1093	Membrane Lipid Metabolism	Cell Envelope Biosynthesis
																	PSL	HACD1	3OAR80	b3846 or b2341	b1093	Membrane Lipid Metabolism	Cell Envelope Biosynthesis
																	PSL	HACD2	3OAR80	b3846 or b2341	b1093	Membrane Lipid Metabolism	Cell Envelope Biosynthesis
																	PSL	HACD3	3OAR80	b3846 or b2341	b1093	Membrane Lipid Metabolism	Cell Envelope Biosynthesis
																	PSL	DUTPDP	DURIK1	b3640 or b2251	b1238	Nucleotide Salvage Pathway	Nucleotide Salvage Pathway
																	PSL	CTECOAI7	3OAS161	b3846	b2323	Membrane Lipid Metabolism	Cell Envelope Biosynthesis
																	PSL	FACOAE161	3OAS161	b0452	b2323	Cell Envelope Biosynthesis	Cell Envelope Biosynthesis
																	PSL	TRDR	GTHOr	b3781 and b0888 or b0888 and b2582	b3500	Oxidative Phosphorylation	Cofactor and Prosthetic Group Biosynthesis
																	PSL	VPAMTr	VALTA	b3572	b3770	Valine, Leucine, and Isoleucine Metabolism	Valine, Leucine, and Isoleucine Metabolism	[2]
																	PSL	O2tex	CPPPGO2	b0241 or b0929 or b1377 or b2215	b3867	Transport, Outer Membrane Porin	Cofactor and Prosthetic Group Biosynthesis	[4],[5]
																	PSL	I2FE2SS	S2FE2SS	b3807 and b2530 and b2529	b3807 and b1683 and b1682 and b1681 and b1679 and b1680	Cofactor and Prosthetic Group Biosynthesis	Cofactor and Prosthetic Group Biosynthesis
																	PSL	I2FE2SS	S2FE2SS2	b3807 and b2530 and b2529	b3807 and b1683 and b1682 and b1681 and b1679 and b1680	Cofactor and Prosthetic Group Biosynthesis	Cofactor and Prosthetic Group Biosynthesis
																	PSL	I2FE2SS	S2FE2ST	b3807 and b2530 and b2529	b1684 and b1683 and b1682 and b1681	Cofactor and Prosthetic Group Biosynthesis	Cofactor and Prosthetic Group Biosynthesis
																	PSL	I2FE2SS	S4FE4SR	b3807 and b2530 and b2529	b1683 and b1682 and b1681	Cofactor and Prosthetic Group Biosynthesis	Cofactor and Prosthetic Group Biosynthesis
																	PSL	I2FE2SS	S4FE4ST	b3807 and b2530 and b2529	b1684 and b1683 and b1682 and b1681	Cofactor and Prosthetic Group Biosynthesis	Cofactor and Prosthetic Group Biosynthesis
																	PSL	I2FE2SS	SCYSDS	b3807 and b2530 and b2529	b1679 and b1680	Cofactor and Prosthetic Group Biosynthesis	Cofactor and Prosthetic Group Biosynthesis
																	PSL	I2FE2SS2	S2FE2SS	b3807 and b2530 and b2529	b3807 and b1683 and b1682 and b1681 and b1679 and b1680	Cofactor and Prosthetic Group Biosynthesis	Cofactor and Prosthetic Group Biosynthesis
																	PSL	I2FE2SS2	S2FE2SS2	b3807 and b2530 and b2529	b3807 and b1683 and b1682 and b1681 and b1679 and b1680	Cofactor and Prosthetic Group Biosynthesis	Cofactor and Prosthetic Group Biosynthesis
																	PSL	I2FE2SS2	S4FE4SR	b3807 and b2530 and b2529	b1683 and b1682 and b1681	Cofactor and Prosthetic Group Biosynthesis	Cofactor and Prosthetic Group Biosynthesis
																	PSL	I2FE2SS2	S4FE4ST	b3807 and b2530 and b2529	b1684 and b1683 and b1682 and b1681	Cofactor and Prosthetic Group Biosynthesis	Cofactor and Prosthetic Group Biosynthesis
																	PSL	I2FE2SS2	SCYSDS	b3807 and b2530 and b2529	b1679 and b1680	Cofactor and Prosthetic Group Biosynthesis	Cofactor and Prosthetic Group Biosynthesis
																	PSL	DMPPS	IPDDI	b0029	b2889	Cofactor and Prosthetic Group Biosynthesis	Cofactor and Prosthetic Group Biosynthesis
																	PSL	ADK3	NDPK1	b0474	b0474 or b2518	Nucleotide Salvage Pathway	Nucleotide Salvage Pathway
																	PSL	AACPS7	3HAD120	b2836 and b1094	b0180 or b0954	Cell Envelope Biosynthesis	Cell Envelope Biosynthesis
																	PSL	AACPS4	3HAD161	b2836 and b1094	b0180 or b0954	Cell Envelope Biosynthesis	Cell Envelope Biosynthesis
																	PSL	AACPS3	3HAD160	b2836 and b1094	b0954 or b0180	Cell Envelope Biosynthesis	Cell Envelope Biosynthesis
																	PSL	G3PAT160	ACPPAT160	b1094 and b4041	b1094 and b1090	Glycerophospholipid Metabolism	Glycerophospholipid Metabolism
																	PSL	G3PAT161	ACPPAT161	b1094 and b4041	b1094 and b1090	Glycerophospholipid Metabolism	Glycerophospholipid Metabolism
																	PSL	AACPS7	3OAS120	b2836 and b1094	b1095 or b2323	Cell Envelope Biosynthesis	Cell Envelope Biosynthesis
																	PSL	AACPS3	3OAS160	b2836 and b1094	b2323 or b1095	Cell Envelope Biosynthesis	Cell Envelope Biosynthesis
																	PSL	AACPS7	3OAR120	b2836 and b1094	b1093	Cell Envelope Biosynthesis	Cell Envelope Biosynthesis
																	PSL	AACPS3	3OAR160	b2836 and b1094	b1093	Cell Envelope Biosynthesis	Cell Envelope Biosynthesis
																	PSL	AACPS4	3OAR161	b2836 and b1094	b1093	Cell Envelope Biosynthesis	Cell Envelope Biosynthesis
																	PSL	AACPS4	3OAS161	b2836 and b1094	b2323	Cell Envelope Biosynthesis	Cell Envelope Biosynthesis
																	PSL	IPDPS	IPDDI	b0029	b2889	Cofactor and Prosthetic Group Biosynthesis	Cofactor and Prosthetic Group Biosynthesis
																	PSL	G3PAT160	APG3PAT160	b1094 and b4041	b3059	Glycerophospholipid Metabolism	Glycerophospholipid Metabolism
																	PSL	G3PAT161	APG3PAT161	b1094 and b4041	b3059	Glycerophospholipid Metabolism	Glycerophospholipid Metabolism
