# Supplementary material for: Essential Plasticity and Redundancy of Metabolism Unveiled by Synthetic Lethality Analysis
Source: PLoS Comput Biol. 2014 May 22;10(5):e1003637. doi: 10.1371/journal.pcbi.1003637 (PMC4031049; doi:10.1371/journal.pcbi.1003637)
Supplement: Table S4 — Compounds added to construct the rich medium of Escherichia coli . They are given in Refs. [33], [34] of the manuscript. (XLS) [file pcbi.1003637.s004.xls]

## Sheet: Table S4
Rich medium compounds
D-Alanine
L-Alanine
L-Arginine
L-Asparagine
L-Aspartate
D-Cysteine
L-Cysteine
L-Glutamine
L-Glutamate
Glycine
L-Histidine
L-Homoserine
L-Isoleucine
L-Leucine
L-Lysine
L-Methionine
L-Phenylalanine
L-Proline
D-Serine
L-Serine
L-Threonine
L-Tryptophan
L-Tyrosine
L-Valine
Biotin
Nicotinamide mononucleotide
Uracil
Cytosine
Thymine
Guanine
Adenine
Pyridoxine
Thiamin
