# Supplementary material for: Essential Plasticity and Redundancy of Metabolism Unveiled by Synthetic Lethality Analysis
Source: PLoS Comput Biol. 2014 May 22;10(5):e1003637. doi: 10.1371/journal.pcbi.1003637 (PMC4031049; doi:10.1371/journal.pcbi.1003637)
Supplement: Table S8 — Compounds present in the medium of Mycoplasma pneumoniae . They are given in Ref. [17] of the manuscript. (XLS) [file pcbi.1003637.s008.xls]

## Sheet: Table S8
Compounds
Guanine[e]
Oxygen[e]
FolicAcid[e]
Pantetheine[e]
Nicotinate[e]
Pyridoxal[e]
Riboflavin[e]
Thiamine[e]
Uracil[e]
Cytidine[e]
dCytidine[e]
Thymine[e]
H+[e]
L-Aspartate[e]
CO2[e]
L-Glutamate[e]
Glycine[e]
L-Alanine[e]
L-Glutamine[e]
L-Histidine[e]
L-Lysine[e]
L-Proline[e]
L-Phenylalanine[e]
Orthophosphate[e]
Adenine[e]
L-Threonine[e]
NH3[e]
Water[e]
L-Asparagine[e]
Choline[e]
L-Cysteine[e]
L-Isoleucine[e]
L-Leucine[e]
L-Methionine[e]
L-Serine[e]
L-Tryptophan[e]
L-Tyrosine[e]
L-Valine[e]
FattyAcid(Mpn)[e]
Glucose[e]
L-Arginine[e]
Glycerol[e]
sn-Glycerol3-phosphate[e]
D-Ribose[e]
