# Supplementary material for: Essential Plasticity and Redundancy of Metabolism Unveiled by Synthetic Lethality Analysis
Source: PLoS Comput Biol. 2014 May 22;10(5):e1003637. doi: 10.1371/journal.pcbi.1003637 (PMC4031049; doi:10.1371/journal.pcbi.1003637)
Supplement: Table S9 — Set of candidate reactions of Mycoplasma pneumoniae obtained with modified FVA computations. All possible pair combinations of these reactions lead to potential SL pairs. (XLS) [file pcbi.1003637.s009.xls]

## Sheet: Table S9
Reaction
M010
M011
M012
M013
M014
M015
M016
M017
M018
M032
M034
M036
M037
M038
M039
M040
M041
M042
M043
M044
M045
M046
M047
M066
M069
M073
M074
M075
M076
M077
M080
M083
M084
M085
M086
M087
M088
M089
M090
M091
M092
M094
M097
M098
M103
M104
M106
M108
M109
M110
M112
M113
M114
M115
M123
M124
M125
M127
M128
M133
M138
M139
M149
M152
M153
M239
