# Supplementary material for: Essential Plasticity and Redundancy of Metabolism Unveiled by Synthetic Lethality Analysis
Source: PLoS Comput Biol. 2014 May 22;10(5):e1003637. doi: 10.1371/journal.pcbi.1003637 (PMC4031049; doi:10.1371/journal.pcbi.1003637)
Supplement: Table S10 — Synthetic lethal pairs of Mycoplasma pneumoniae . They are divided into 4 categories: RSL (Redundancy Synthetic Lethal Pair), RSL I (Redundancy Synthetic Lethal Pair Inconsistency), PSL (Plasticity Synthetic Lethal Pair), PSL I (Plasticity Synthetic Lethal Pair Inconsistency). We show also the associated gene or genes and pathways of all reactions. (XLS) [file pcbi.1003637.s010.xls]

## Sheet: Table S10
Type	Reaction 1	Reaction 2	Genes Reaction 1	Genes Reaction 2	Pathway Reaction 1	Pathway Reaction 2		Type	Reaction 1	Reaction 2	Genes Reaction 1	Genes Reaction 2	Pathway Reaction 1	Pathway Reaction 2		Type	Active Reaction	Non-active Reaction	Genes Active Reaction	Genes Non-active Reaction	Pathway Active Reaction	Pathway Non-active Reaction		Type	Active Reaction	Non-active Reaction	Genes Active Reaction	Genes Non-active Reaction	Pathway Active Reaction	Pathway Non-active Reaction
RSL	M139	M127	MPN267	MPN576	Cofactor metabolism	One carbon pool by folate		RSL I	M011	M013	MPN674	MPN391	Pyruvate metabolism	Pyruvate metabolism		PSL	M104	M103	MPN386	MPN322andMPN323andMPN324	Nucleotide metabolism	Nucleotide metabolism		PSL I	M139	M138	MPN267	MPN267	Cofactor metabolism	Cofactor metabolism
RSL	M139	M128	MPN267	MPN017	Cofactor metabolism	One carbon pool by folate		RSL I	M011	M017	MPN674	MPN394	Pyruvate metabolism	Pyruvate metabolism		PSL	M123	M115	MPN321orMPN300	MPN044	One carbon pool by folate	Nucleotide metabolism		PSL I	M128	M124	MPN017	MPN017	One carbon pool by folate	One carbon pool by folate
RSL	M139	M125	MPN267	MPN017	Cofactor metabolism	One carbon pool by folate		RSL I	M011	M015	MPN674	MPN428	Pyruvate metabolism	Pyruvate metabolism		PSL	M123	M114	MPN321orMPN300	MPN064	One carbon pool by folate	Nucleotide metabolism		PSL I	M125	M124	MPN017	MPN017	One carbon pool by folate	One carbon pool by folate
RSL	M239	M047	MPN609andMPN610andMPN611	MPN051	Cofactor metabolism	Lipid metabolism		RSL I	M239	M018	MPN609andMPN610andMPN611	MPN597andMPN598andMPN599andMPN600andMPN601andMPN602andMPN603andMPN604	Cofactor metabolism	Energy metabolism		PSL	M106	M103	MPN476	MPN322andMPN323andMPN324	Nucleotide metabolism	Nucleotide metabolism		PSL I	M092	M039	MPN064	MPN073	Nucleotide metabolism	Pentose phosphate pathway
RSL	M152	M153	MPN236andMPN237andMPN238	MPN236andMPN237andMPN238	Amino acid metabolism	Amino acid metabolism		RSL I	M045	M046	MPN050	MPN133andMPN134andMPN135andMPN136	Alternative sugar metabolism	Alternative sugar metabolism		PSL	M088	M083	MPN246	MPN322andMPN323andMPN324	Nucleotide metabolism	Nucleotide metabolism		PSL I	M091	M039	MPN033	MPN073	Nucleotide metabolism	Pentose phosphate pathway
RSL	M011	M014	MPN674	MPN390	Pyruvate metabolism	Pyruvate metabolism		RSL I	M012	M011	MPN392andMPN393	MPN674	Pyruvate metabolism	Pyruvate metabolism		PSL	M113	M115	MPN320	MPN044	Nucleotide metabolism	Nucleotide metabolism		PSL I	M040	M039	MPN066	MPN073	Pentose phosphate pathway	Pentose phosphate pathway
RSL	M123	M113	MPN321orMPN300	MPN320	One carbon pool by folate	Nucleotide metabolism		RSL I	M046	M044	MPN133andMPN134andMPN135andMPN136	MPN043	Alternative sugar metabolism	Alternative sugar metabolism		PSL	M113	M114	MPN320	MPN064	Nucleotide metabolism	Nucleotide metabolism		PSL I	M018	M149	MPN597andMPN598andMPN599andMPN600andMPN601andMPN602andMPN603andMPN604	MPN479	Energy metabolism	CoA metabolism
RSL	M123	M109	MPN321orMPN300	MPN064	One carbon pool by folate	Nucleotide metabolism		RSL I	M032	M038	MPN258andMPN259andMPN260	MPN595	Pentose phosphate pathway	Pentose phosphate pathway		PSL	M087	M083	MPN386	MPN322andMPN323andMPN324	Nucleotide metabolism	Nucleotide metabolism		PSL I	M094	M039	MPN561	MPN073	Nucleotide metabolism	Pentose phosphate pathway
RSL	M128	M125	MPN017	MPN017	One carbon pool by folate	One carbon pool by folate		RSL I	M032	M034	MPN258andMPN259andMPN260	MPN082	Pentose phosphate pathway	Pentose phosphate pathway		PSL	M086	M083	MPN062	MPN322andMPN323andMPN324	Nucleotide metabolism	Nucleotide metabolism
RSL	M090	M089	MPN429	MPN303	Nucleotide metabolism	Nucleotide metabolism		RSL I	M032	M037	MPN258andMPN259andMPN260	MPN251	Pentose phosphate pathway	Pentose phosphate pathway		PSL	M077	M076	MPN429	MPN303	Nucleotide metabolism	Nucleotide metabolism
								RSL I	M032	M036	MPN258andMPN259andMPN260	MPN082	Pentose phosphate pathway	Pentose phosphate pathway		PSL	M074	M069	MPN386	MPN322andMPN323andMPN324	Nucleotide metabolism	Nucleotide metabolism
								RSL I	M016	M011	MPN533	MPN674	Pyruvate metabolism	Pyruvate metabolism		PSL	M073	M069	MPN062	MPN322andMPN323andMPN324	Nucleotide metabolism	Nucleotide metabolism
								RSL I	M094	M091	MPN561	MPN033	Nucleotide metabolism	Nucleotide metabolism		PSL	M075	M069	MPN185	MPN322andMPN323andMPN324	Nucleotide metabolism	Nucleotide metabolism
								RSL I	M239	M046	MPN609andMPN610andMPN611	MPN133andMPN134andMPN135andMPN136	Cofactor metabolism	Alternative sugar metabolism		PSL	M085	M084	MPN429	MPN303	Nucleotide metabolism	Nucleotide metabolism
